# Supplementary material for: The role of diabetic foot treatment in improving left ventricular function: Insights from global longitudinal strain echocardiography
Source: PLoS One. 2024 Mar 29;19(3):e0299887. doi: 10.1371/journal.pone.0299887 (PMC10980188; doi:10.1371/journal.pone.0299887)
Supplement: S1 Data — (XLSX) [file pone.0299887.s002.xlsx]

## Sheet: Diabetic_Foot_GLS
Sn	age	G_Age	sex	BMI	G_BMI	HTN	HLP	Smoke	CAD	COPD	CVA	ABI	G_ABI	TBI	G_TBI	Toep	G_Toep	DFU_degrees	DFU_degrees_Logit_Reg	Treatment_Type	esep.before	esep.after	elat.befor	elat.after	asep.before	asep.after	alat.before	alat.after	E.before	E.after	A.before	A.after	PAP.befor	PAP.after	EA.before	EA.after	Ee.before	Ee.after	GLS.before	GLS.before.abs	G_GLS.before	improve_GLS	GLS.after	GLS.after.abs	G_GLS.after	RAVI.before	G_RAVI.before	RAVI.after	G_RAVI.after
1	67	1	1	24.4	1	1	0	0	0	0	0	1.1	0	0.6	1	61	1	2	1	1	6	6.4	13	10.6	10	9.4	8	8.6	61	70	83	83	37	32	0.75	0.84	10.3	11	-16	16	2	1	-21	21	0	14	0	14	0
2	54	0	1	23.5	1	0	0	1	0	0	0	1.07	0	0.68	1	53	0	1	0	0	6.9	7.4	9.5	12	9.9	9.1	12	8.6	57	62	88	82	25	22	0.64	0.77	8.4	8.2	-17	17	1	1	-25	25	0	14	0	13	0
3	51	0	1	23.2	1	0	1	0	0	0	0	1.1	0	0.65	1	65	1	2	1	0	6.5	7.3	13	10	10.6	9.1	10	13.2	63	72	88	78	27	22	0.72	0.93	9	9.8	-17	17	1	1	-22	22	0	18	1	14	0
4	78	1	1	24.5	1	1	1	0	1	1	0	1.1	0	0.69	1	50	0	2	1	1	8	6	11	12	6.5	8.1	9	12.6	45	42	55	53	25	20	0.8	0.78	6.5	5	-16	16	2	1	-21	21	0	15	0	12	0
5	64	0	0	26.4	2	0	1	0	0	0	0	0.8	1	0.5	1	45	0	4	2	1	10.9	9	11	12	12	11	14	15	77	75	98	101	29	24	0.8	0.75	7.4	8.3	-14	14	2	1	-19	19	0	18	1	18	1
6	65	1	0	25.2	2	1	1	0	0	0	0	1.1	0	0.73	0	63	1	1	0	1	11.7	7.9	12	9.1	9.5	9.8	10.4	12	123	100	92	79	22	24	1.25	1.26	10.6	12.6	-20	20	0	0	-20	20	0	19	1	19	1
7	68	1	1	24.2	1	1	1	0	0	0	0	0.8	1	0.6	1	50	0	4	2	0	6.4	7.2	11.3	12.6	9.4	10	13.8	13	45	48	68	72	21	23	0.67	0.66	7.13	6.66	-14	14	2	1	-18	18	0	14	0	12	0
8	60	0	1	24.2	1	1	1	1	0	0	0	0.9	1	0.7	1	56	1	3	2	0	6.8	7.9	5.8	7.8	8	12	7.5	10	33	40	75	62	24	20	0.44	0.64	4.8	5	-16	16	2	1	-17	17	1	14	0	14	0
9	71	1	0	29.3	2	1	1	0	0	0	0	0.89	1	0.7	1	76	1	3	2	1	5.4	6.5	8	9	8	9	11	14	71	82	111	120	30	30	0.64	0.68	13.5	12.6	-13	13	2	1	-20	20	0	18	1	18	1
10	77	1	0	23.1	1	1	1	0	0	0	0	0.73	1	0.52	1	55	1	2	1	0	8.1	9	10.3	11	12.5	13	14.2	15.5	71	79	60	65	24	22	1.1	1.2	8.7	8.7	-20	20	0	0	-21	21	0	14	0	13	0
11	64	0	1	24.1	1	1	1	0	1	0	0	0.91	0	0.62	1	58	1	2	1	1	5	8.1	11.1	12	9.5	10.3	13	13.5	65	45	45	58	34	30	1.4	0.7	13	5.5	-15	15	2	1	-21	21	0	15	0	15	0
12	68	1	0	23.3	1	1	1	0	1	0	0	0.8	1	0.5	1	50	0	2	1	1	6.4	8	10	12	10.9	12	14	14.5	55	59	69	81	24	25	0.8	0.7	8.7	7.3	-16	16	2	1	-20	20	0	14	0	14	0
13	65	1	0	27	2	1	1	0	0	1	0	0.93	0	0.36	1	67	1	3	2	0	7.3	8.9	9	12.1	10.2	14.5	13	15.1	70	75	92	105	28	25	0.76	0.71	7.7	8.4	-17	17	1	1	-22	22	0	16	0	14	0
14	55	0	0	23	1	1	1	0	1	0	0	0.8	1	0.5	1	52	0	2	1	0	4.5	7	8	9.1	9	10	9.6	11.2	65	60	40	75	29	22	1.62	0.8	14.4	8.5	-12	12	2	1	-18	18	0	14	0	12	0
15	50	0	0	28	2	1	1	0	0	0	0	0.92	0	0.94	0	130	1	1	0	1	7	8	9	9.2	8.5	9.1	10	10.2	50	52	61	65	20	22	0.81	0.8	7.1	6.5	-24	24	0	0	-24	24	0	12	0	12	0
16	59	0	1	23	1	1	1	1	1	0	0	0.9	1	0.66	1	73	1	2	1	1	8.2	8.5	9.1	10	11	12.2	13	14.1	59	70	75	86	24	22	0.78	0.81	7.1	8.2	-17.9	17.9	1	1	-21	21	0	14	0	14	0
17	53	0	0	28	2	1	1	0	1	0	0	0.91	0	0.72	0	120	1	0	0	1	7	7.2	8.1	8.5	9.2	9.8	7.4	7.9	45	40	55	50	24	21	0.81	0.8	6.4	5.5	-25	25	0	0	-26	26	0	12	0	14	0
18	62	0	1	24.5	1	1	1	1	1	0	1	0.8	1	0.61	1	67	1	2	1	1	7	9	9.1	9.6	10	12	12.2	13.1	96	84	80	92	32	25	1.2	0.91	13.7	9.3	-17	17	1	1	-21	21	0	18	1	14	0
19	64	0	0	24	1	1	1	0	0	0	0	1.16	0	0.7	1	93	1	2	1	1	8	9.5	9.1	10.2	9.8	10.8	11	12.5	52	55	64	65	25	20	0.81	0.84	6.5	5.6	-14.5	14.5	2	1	-20	20	0	11	0	11	0
20	65	1	0	20	1	1	1	0	0	0	1	0.91	0	0.65	1	78	1	3	2	0	4	6.5	8	9.2	6.5	8	10.2	12	60	69	51	84	28	22	1.17	0.82	15	10.6	-14.8	14.8	2	1	-21	21	0	16	0	10	0
21	66	1	1	24.2	1	1	1	1	1	0	0	0.81	1	0.3	1	52	0	3	2	0	7.2	8	9	10.1	6.4	7.5	11.1	12.5	52	60	69	78	25	24	0.75	0.76	7.2	7.5	-17	17	1	0	-17	17	1	18	1	17	0
22	59	0	0	26	2	1	1	0	1	0	0	0.9	1	0.46	1	51	0	2	1	1	4	5.3	6.9	7	6.2	6.3	9.1	8.5	50	60	45	72	30	32	1.1	0.83	12.5	11	-8.9	8.9	2	0	-13	13	2	19	1	15	0
23	65	1	1	21	1	1	1	1	1	0	1	1.18	0	0.29	1	36	0	3	2	0	8	9.1	10.2	11.5	9.5	10.5	12.5	14	55	59	63	65	28	25	0.87	0.9	6.8	6.4	-11	11	2	1	-18	18	0	14	0	14	0
24	60	0	0	20	1	1	1	0	0	0	0	0.91	0	0.56	1	54	0	2	1	1	4.1	5.5	8.2	8.5	5.3	6.8	8.9	9	45	50	40	43	30	31	1.12	1.12	11	9.1	-16	16	2	1	-18	18	0	11	0	10	0
25	69	1	0	27	2	1	1	0	0	0	0	0.91	0	0.7	1	100	1	1	0	1	6.6	7.1	8	9.2	9.1	10.2	10.5	11.5	60	65	79	83	28	25	0.76	0.78	9	9.1	-16.7	16.7	1	1	-19	19	0	17	0	14	0
26	46	0	1	28	2	1	1	1	0	0	0	0.96	0	0.65	1	97	1	1	0	0	8	8.1	9.5	9	7.1	7.5	10	12.2	55	59	70	72	20	20	0.78	0.81	6.8	7.2	-20	20	0	0	-20	20	0	14	0	13	0
27	60	0	1	20	1	1	1	0	1	0	1	0.8	1	0.56	1	45	0	3	2	1	4	5.2	7	8	4.6	6.3	8.3	9.5	50	60	41	70	30	25	1.21	0.8	12.5	11	-17	17	1	1	-21	21	0	13	0	13	0
28	59	0	0	25	2	1	1	0	0	0	1	1.24	0	0.75	0	113	1	1	0	0	7.6	7.5	9	9.3	8.5	8.9	11.5	12.1	56	60	68	72	25	22	0.81	0.78	7.3	8	-20	20	0	0	-20	20	0	11	0	10	0
29	59	0	1	19	1	1	1	1	0	0	0	0.68	1	0.54	1	40	0	3	2	0	6.3	6.5	11	11	7.9	8.5	13	13	30	40	70	65	18	18	0.43	0.61	5	6.1	-17	17	1	1	-19.5	19.5	0	10	0	11	0
30	60	0	1	28	2	1	0	0	0	0	0	1.09	0	0.79	0	130	1	1	0	0	7.5	7.5	8.6	9	9	9.5	12	12.5	55	56	62	65	25	25	0.88	0.86	7.3	7.4	-21	21	0	0	-21	21	0	14	0	13	0
31	57	0	0	24	1	1	1	0	1	0	0	0.94	0	0.43	1	60	1	3	2	1	6	6.8	10	12	8	8.9	12.5	13	55	58	69	72	24	24	0.79	0.8	9.1	8.5	-17	17	1	1	-22	22	0	14	0	13	0
32	49	0	1	27	2	1	1	1	0	0	0	1.62	0	0.4	1	56	1	2	1	0	6.6	8	10	12	9.1	9	13	15	78	70	60	75	30	25	1.3	0.9	11.8	8.7	-16	16	2	1	-22	22	0	14	0	10	0
33	68	1	0	27	2	1	1	0	1	0	1	0.78	1	0.61	1	78	1	3	2	1	6	8	8.1	9	8.1	8.5	10.5	12	50	55	65	60	26	22	0.76	0.91	8.3	6.8	-14	14	2	1	-18	18	0	10	0	10	0
34	56	0	1	28	2	1	1	1	0	0	0	1.1	0	0.48	1	80	1	2	1	1	7.3	7.5	8.6	8.1	8.1	8.5	9.6	9.2	56	58	68	69	23	20	0.8	0.84	7.6	7.7	-17	17	1	1	-20	20	0	12	0	12	0
35	46	0	1	29	2	1	1	1	0	0	0	0.99	0	1.01	0	99	1	1	0	1	8	9	9.1	10.2	9.5	9.8	12	13.5	55	57	70	65	24	22	0.78	0.87	7.7	6.3	-24	24	0	0	-24	24	0	11	0	10	0
36	60	0	1	26	2	1	1	1	0	0	0	1	0	0.7	1	65	1	2	1	0	9.5	8	10	11	8	7	12	13.5	50	55	65	65	24	22	0.76	0.84	5.2	6.8	-17.5	17.5	1	1	-21	21	0	12	0	12	0
37	78	1	0	22	1	1	1	0	0	0	1	0.8	1	0.4	1	34	0	3	2	1	8.1	8.5	10	11	9.5	10.2	11	12	45	49	60	56	26	24	0.75	0.87	5.6	5.5	-16.9	16.9	1	1	-19	19	0	11	0	10	0
38	59	0	1	26	2	1	1	1	1	0	0	0.9	1	0.45	1	42	0	3	2	1	9	9.7	11	12	10.5	10.9	14	14.5	50	54	62	66	25	25	0.8	0.81	5.4	5.5	-15	15	2	1	-18	18	0	14	0	15	0
39	62	0	0	25	2	1	1	0	0	0	0	0.8	1	0.62	1	54	0	3	2	1	5	8.3	10	12	6.5	9	13.5	14	60	65	45	70	26	24	1.3	0.92	12	7.8	-14	14	2	1	-18	18	0	13	0	14	0
40	65	1	0	28	2	1	1	0	1	1	1	0.9	1	0.69	1	59	1	2	1	1	6	7.2	9	10.5	7.5	8	12	12.2	56	59	70	70	20	20	0.8	0.84	9.3	8.1	-16.7	16.7	1	1	-21	21	0	13	0	14	0
41	70	1	0	26	2	0	1	0	0	0	0	0.9	1	0.78	0	120	1	1	0	1	6.5	7.5	7	9	10	12	13	14	55	60	65	65	24	22	0.84	0.92	8.4	8	-20	20	0	0	-24	24	0	11	0	12	0
42	54	0	1	25	2	1	1	1	0	0	0	0.8	1	0.67	1	94	1	2	1	1	7	7.2	9	10.1	8.5	9	10.3	11	59	60	71	70	20	20	0.83	0.85	8.4	8.3	-20.7	20.7	0	0	-21	21	0	14	0	14	0
43	60	0	1	28	2	1	1	1	0	0	0	0.9	1	0.56	1	82	1	3	2	1	8	8	9.5	9.7	10.5	11	11.2	12.5	62	65	78	79	24	24	0.79	0.82	7.75	8.1	-17	17	1	1	-20	20	0	13	0	12	0
44	56	0	0	27	2	1	1	0	0	0	0	0.9	1	0.56	1	92	1	2	1	0	6.5	7.8	8.5	9	9	10	12	13	55	58	60	63	30	25	0.91	0.92	8.4	7.4	-14	14	2	1	-17	17	1	14	0	14	0
45	53	0	1	26	2	1	1	1	0	0	0	0.81	1	0.69	1	86	1	2	1	1	5.6	6.8	4.8	5.8	6.4	7.9	9.2	10.2	77	80	132	135	32	24	0.58	0.59	13.7	11.7	-16	16	2	1	-21	21	0	18	1	15	0
46	69	1	1	26	2	1	1	0	1	0	1	1	0	0.65	1	56	1	2	1	0	4.5	5.8	7.3	8.5	6.9	7.8	9.1	10	87	89	72	75	28	20	1.2	1.18	19.3	15.3	-14	14	2	1	-20	20	0	17	0	16	0
47	60	0	0	24	1	1	1	0	1	0	1	0.9	1	0.46	1	33	0	3	2	1	8.3	9.2	7.9	8.5	9.5	10.8	9.5	10.3	89	93	110	115	23	20	0.8	0.8	10.7	10.1	-13	13	2	1	-21	21	0	14	0	14	0
48	75	1	1	20	1	1	1	1	0	1	0	0.8	1	0.5	1	50	0	3	2	1	7	8	8.5	9	9.1	9.5	10	12	70	75	60	86	25	20	1.16	0.87	10	9.3	-14	14	2	1	-22	22	0	18	1	15	0
49	69	1	1	27	2	1	1	1	1	0	1	1	0	0.69	1	87	1	3	2	0	6	6.5	9	10.5	7.5	8	10.5	11	78	79	82	85	35	22	0.95	0.92	13	12.1	-17	17	1	1	-23	23	0	12	0	13	0
50	67	1	0	20	1	1	1	0	1	0	0	0.8	1	0.69	1	50	0	3	2	1	7.9	8.9	9.5	11	9.5	10.5	12	14	85	89	70	95	35	26	1.2	0.93	10.7	10	-17	17	1	1	-24	24	0	18	1	14	0
51	65	1	1	27	2	1	1	1	1	1	0	0.7	1	0.6	1	67	1	4	2	0	5.6	6.5	8	8.5	6.5	8	10	12	77	81	65	95	34	30	1.18	0.85	13.7	12.4	-16	16	2	1	-19	19	0	19	1	14	0
52	64	0	0	24	1	1	1	0	0	0	0	0.9	1	0.65	1	94	1	2	1	1	3.7	4.5	7.5	8	6	8	9	9.9	55	65	45	50	34	30	1.22	1.3	14.8	14.4	-17	17	1	1	-22	22	0	18	1	14	0
53	50	0	0	24	1	1	1	1	0	0	0	0.89	1	0.64	1	50	0	2	1	1	6.2	7.5	8.3	9	8.1	9.5	9.7	10.5	68	70	95	90	27	25	0.71	0.77	10.9	9.3	-16	16	2	1	-23	23	0	12	0	12	0
54	63	0	1	26	2	1	1	1	0	0	0	0.89	1	0.64	1	50	0	2	1	0	7.5	8.1	8.5	9	9	10.2	10	11.1	77	78	64	90	34	30	1.2	0.86	10.2	8.6	-16	16	2	1	-23	23	0	14	0	10	0
55	69	1	1	23	1	1	1	1	1	1	1	0.7	1	0.34	1	34	0	3	2	1	6	7.2	8.1	9.2	7.5	8.5	9.5	11.2	65	70	75	82	26	22	0.86	0.85	10.8	9.7	-14	14	2	1	-20	20	0	15	0	12	0
56	60	0	0	27	2	1	1	0	1	0	1	0.9	1	0.61	1	100	1	2	1	1	5.6	6.8	9.1	9.81	7.2	9	11	12.1	54	65	62	70	23	19	0.87	0.92	9.6	9.5	-17	17	1	1	-22	22	0	13	0	10	0
57	75	1	1	23	1	1	1	1	1	1	1	0.75	1	0.41	1	37	0	3	2	1	5.4	6.5	8.3	9	7	8.2	10.1	11.3	75	82	60	89	30	26	1.25	0.92	13.8	12.6	-13	13	2	1	-19	19	0	14	0	10	0
58	50	0	1	28	2	1	0	1	0	0	0	0.9	1	0.65	1	54	0	1	0	1	7.8	8.3	9.5	11	9.3	10.5	12	14.1	70	75	64	60	30	25	1	1.25	8.9	9	-15	15	2	1	-22	22	0	11	0	11	0
59	72	1	0	23	1	1	1	0	1	0	0	0.78	1	0.49	1	62	1	3	2	1	6	7.5	9	10.1	7.5	9.3	12.1	14.3	69	75	80	90	24	23	0.86	0.83	11.5	10	-16	16	2	1	-18	18	0	14	0	12	0
60	55	0	0	27	2	1	0	0	0	0	0	0.85	1	0.61	1	69	1	3	2	1	3.5	4.9	7	8	6.2	7.3	8.1	9.3	88	90	80	95	34	30	1.1	0.94	12.5	11	-19	19	0	0	-24	24	0	18	1	15	0
61	49	0	1	28	2	1	1	1	0	0	0	0.9	1	0.69	1	54	0	2	1	1	7.8	9.2	10	12.1	9.2	12	13	15.3	78	85	112	119	24	22	0.69	0.71	10	9.2	-20	20	0	0	-22	22	0	12	0	12	0
62	51	0	1	20	1	1	1	1	1	1	1	0.75	1	0.51	1	62	1	4	2	1	6.5	7.9	9.1	10.5	8.3	10.2	11.5	14	70	78	85	90	27	23	0.82	0.86	10.7	9.8	-16	16	2	1	-20	20	0	13	0	11	0
[truncated: 10 more columns]

## Sheet: Lable
Sn	age	G_Age	sex	BMI	G_BMI	HTN	HLP	Smoke	CAD	COPD	CVA	ABI	G_ABI	TBI	G_TBI	Toep	G_Toep	DFU_degrees	DFU_degrees_Logit_Reg	Treatment_Type	esep.before	esep.after	elat.befor	elat.after	asep.before	asep.after	alat.before	alat.after	E.before	E.after	A.before	A.after	PAP.befor	PAP.after	EA.before	EA.after	Ee.before	Ee.after	GLS.before	GLS.before.abs	G_GLS.before	improve_GLS	GLS.after	GLS.after.abs	G_GLS.after	RAVI.before	G_RAVI.before	RAVI.after	G_RAVI.after
		0=<65	0=female		1=normal	0=No	0=No	0=No	0=No	0=No	0=No		0=normal		0=normal		0=<55	0=No ulcer but foot at risk		0=nonsurgical																					0=normal	0=Fix			0=normal		0= <18		0= <18
		1=>=65	1=male		2=over weight	1=Yes	1=Yes	1=Yes	1=Yes	1=Yes	1=Yes		1=abnormal		1=abnormal		1= >=55	1=Superficial ulcers		1=surgical																					1=border line	1=Improved			1=border line		1= >=18		1= >=18
																		2=Deep ulcers																							2=abnormal				2=abnormal
																		3=Abscessed Deep ulcers
																		4=Limited gangrene
																		5=Extensive gangrene
[truncated: 10 more columns]
